# Supplementary material for: Microsoft Bing outperforms five other generative artificial intelligence chatbots in the Antwerp University multiple choice medical license exam
Source: PLOS Digit Health. 2024 Feb 14;3(2):e0000349. doi: 10.1371/journal.pdig.0000349 (PMC10866461; doi:10.1371/journal.pdig.0000349)
Supplement: S1 Data — (XLSX) [file pdig.0000349.s002.xlsx]

## Sheet: Subset of AI medical licensing 
Question	Solution	Negative question	Difficulty	SecondBestAnswer	FatalAnswer	ClinicalVignette	BingStrict	BingStudentScore	BingScore	BingScoreAdapted	BingHallucination1	BingHallucination2	BingHallucinationFinal	ChatGPTStrict	ChatGPTStudentScore	ChatGPTScore	ChatGPTScoreAdapted	ChatGPTHallucination1	ChatGPTHallucinationFinal	BardStrict	BardHallucination1	bardHallucination2	BardHallucinationFinal	BardScore	BardStudentScore	BardScoreAdapted	GPT4STrict	GPT4Hallucination1	GPT4Hallucination2	GPT4HallucinationFinal	GPT4Score	GPT4StudentScore	GPT4ScoreAdapted	ClaudeStrict	ClaudeHallucination1	ClaudeHallucinationFinal	ClaudeScore	ClaudeStudentScore	ClaudeScoreAdapted	ClaudeInstantStrict	ClaudeInstantHallucination1	ClaudeInstantHallucination2	ClaudeInstantHallucinationFinal	ClaudeInstantScore	ClaudeInstantStudentScore	ClaudeInstantScoreAdapted	TotalQuestionScore%	TotalQuestionScore	MostCommonAnswer
1	c	No	Moderate	No	No	No	a	0	0	wrong	Untruthful	No	No	a	0	0	wrong	Untruthful	No	d	Untruthful	No	No	0	0	wrong	a	Untruthful	No	No	0	0	wrong	c	No	No	1	1	Correct	d	Untruthful	No	No	0	0	wrong	49.4737	47	a
2	a	No	Easy	No	No	No	a	1	1	Correct				d	0	0	wrong	ReasoningError	ReasoningError	b	No	ReasoningError	ReasoningError	0	0	wrong	a				1	1	Correct	b	No	No	0	0	wrong	c	No	No	No	0	0	wrong	25.2632	24	a
3	b	No	Easy	No	No	No	b	1	1	Correct				a	0	0	wrong	Untruthful	ReasoningError	a	Untruthful	No	Untruthful	0	0	wrong	b				1	1	Correct	a	No	Untruthful	0	0	wrong	a	Untruthful	No	Untruthful	0	0	wrong	93.6842	89	a
4	c	No	Moderate	No	No	No	c	1	1	Correct				SeveralAnswersWithoutChoice	0	0	SeveralAnswersWithoutChoice	No	No	c				1	1	Correct	c				1	1	Correct	c			1	1	Correct	c				1	1	Correct	75.7895	72	c
5	d	No	Easy	No	b	No	d	1	1	Correct				d	1	1	Correct			d				1	1	Correct	d				1	1	Correct	d			1	1	Correct	a	Untruthful	Untruthful	Untruthful	0	0	wrong	65.2632	62	d
6	a	No	Easy	No	No	No	a	1	1	Correct				a	1	1	Correct			a				1	1	Correct	a				1	1	Correct	a			1	1	Correct	a				1	1	Correct	96.8421	92	a
7	c	No	Difficult	No	No	No	c	1	1	Correct				c	1	1	Correct			b	Untruthful	Untruthful	Untruthful	0	0	wrong	c				1	1	Correct	b	Untruthful	Untruthful	0	0	wrong	b	Untruthful	No	Untruthful	0	0	wrong	54.7368	52	b
8	d	Yes	Difficult	No	No	No	d	1	1	Correct				d	1	1	Correct			d				1	1	Correct	d				1	1	Correct	d			1	1	Correct	d				1	1	Correct	20	19	d
9	a	No	Easy	No	No	Yes	a	1	1	Correct				a	1	1	Correct			a				1	1	Correct	a				1	1	Correct	a			1	1	Correct	a				1	1	Correct	82.1053	78	a
10	d	No	Moderate	No	No	Yes	d	1	1	Correct				b	0	0	wrong	No	No	b	No	No	No	0	0	wrong	b	Untruthful	No	No	0	0	wrong	d			1	1	Correct	SeveralAnswersWithoutChoice	No	No	No	0	0	SeveralAnswersWithoutChoice	45.2632	43	b
11	d	No	Difficult	No	No	Yes	d	1	1	Correct				d	1	1	Correct			d				1	1	Correct	d				1	1	Correct	d			1	1	Correct	d				1	1	Correct	30.5263	29	d
12	a	No	Moderate	b	No	Yes	a	1	1	Correct				a	1	1	Correct			a				1	1	Correct	a				1	1	Correct	a			1	1	Correct	a				1	1	Correct	76.1404	72.3333	a
13	c	No	Moderate	No	a	Yes	c	1	1	Correct				c	1	1	Correct			c				1	1	Correct	c				1	1	Correct	a	No	No	0	-1	wrong	c				1	1	Correct	10.5263	10	c
14	d	No	Easy	No	No	Yes	d	1	1	Correct				d	1	1	Correct			a				0	0	wrong	d				1	1	Correct	b	No	No	0	0	wrong	d				1	1	Correct	53.6842	51	d
15	b	No	Moderate	No	No	No	SeveralAnswersWithoutChoice	0	0	SeveralAnswersWithoutChoice	No	No	No	SeveralAnswersWithoutChoice	0	0	SeveralAnswersWithoutChoice	No	No	b	No	No	No	1	1	Correct	SeveralAnswersWithoutChoice	No	No	No	0	0	SeveralAnswersWithoutChoice	SeveralAnswersWithoutChoice	No	No	0	0	SeveralAnswersWithoutChoice	SeveralAnswersWithoutChoice	No	No	No	0	0	SeveralAnswersWithoutChoice	64.2105	61	SeveralAnswersWithoutChoice
16	c	No	Moderate	d	a	No	c	1	1	Correct				c	1	1	Correct			c				1	1	Correct	c				1	1	Correct	c			1	1	Correct	c				1	1	Correct	60.7018	57.6667	c
17	a	No	Easy	No	No	No	a	1	1	Correct				a	1	1	Correct			a				1	1	Correct	a				1	1	Correct	a			1	1	Correct	a				1	1	Correct	98.9474	94	a
18	a	No	Easy	No	No	Yes	a	1	1	Correct				a	1	1	Correct			a				1	1	Correct	a				1	1	Correct	a			1	1	Correct	a				1	1	Correct	92.6316	88	a
19	a	No	Moderate	No	No	Yes	a	1	1	Correct				a	1	1	Correct			a				1	1	Correct	d	No	No	No	0	0	wrong	a			1	1	Correct	NoAnswer	No	No	No	0	0	NoAnswer	41.0526	39	a
20	d	No	Moderate	No	No	Yes	Unclear	0	0	Unclear	No	No	No	d	1	1	Correct			SeveralAnswersWithoutChoice	No	No	No	0	0	SeveralAnswersWithoutChoice	d				1	1	Correct	d			1	1	Correct	d				1	1	Correct	45.2632	43	d
21	c	No	Difficult	No	a	No	c	1	1	Correct				c	1	1	Correct			c				1	1	Correct	c				1	1	Correct	c			1	1	Correct	b	Untruthful	No	No	0	0	wrong	21.0526	20	c
22	c	No	Easy	No	No	No	c	1	1	Correct				c	1	1	Correct			c				1	1	Correct	c				1	1	Correct	c			1	1	Correct	c				1	1	Correct	78.9474	75	c
23	d	No	Moderate	No	No	Yes	d	1	1	Correct				d	1	1	Correct			RefusalToAnswer	No	No	No	0	0	RefusalToAnswer	d				1	1	Correct	d			1	1	Correct	d				1	1	Correct	64.2105	61	d
24	d	No	Easy	No	No	No	d	1	1	Correct				a	0	0	wrong	Untruthful	Untruthful	a	Untruthful	Untruthful	Untruthful	0	0	wrong	a	No	Untruthful	Untruthful	0	0	wrong	a	No	Untruthful	0	0	wrong	a	Untruthful	No	Untruthful	0	0	wrong	49.4737	47	a
25	c	No	Easy	No	No	Yes	Unclear	0	0	Unclear	No	No	No	d	0	0	wrong	Untruthful	No	a	No	No	No	0	0	wrong	a	No	No	No	0	0	wrong	c			1	1	Correct	a	Untruthful	ReasoningError	Untruthful	0	0	wrong	58.9474	56	a
26	d	Yes	Easy	No	No	No	d	1	1	Correct				d	1	1	Correct			d				1	1	Correct	d				1	1	Correct	d			1	1	Correct	a	Untruthful	No	Untruthful	0	0	wrong	96.8421	92	d
27	a	Yes	Moderate	No	No	No	a	1	1	Correct				a	1	1	Correct			a				1	1	Correct	SeveralAnswersWithoutChoice	No	No	No	0	0	SeveralAnswersWithoutChoice	a			1	1	Correct	a				1	1	Correct	60	57	a
28	b	No	Easy	No	d	No	b	1	1	Correct				b	1	1	Correct			b				1	1	Correct	b				1	1	Correct	SeveralAnswersWithoutChoice	No	No	0	0	SeveralAnswersWithoutChoice	b				1	1	Correct	68.4211	65	b
29	a	No	Moderate	a	No	Yes	d	0	0	wrong	Untruthful	No	No	d	0	0	wrong	Untruthful	No	d	Untruthful	Untruthful	Untruthful	0	0	wrong	a				1	1	Correct	d	Untruthful	No	0	0	wrong	d	Untruthful	No	No	0	0	wrong	55.0877	52.3333	d
30	b	No	Difficult	No	a	No	a	-1	0	wrong	Untruthful	No	No	SeveralAnswersWithoutChoice	0	0	SeveralAnswersWithoutChoice	No	No	SeveralAnswersWithoutChoice	No	Untruthful	Untruthful	0	0	SeveralAnswersWithoutChoice	d	No	Untruthful	Untruthful	0	0	wrong	SeveralAnswersWithoutChoice	No	No	0	0	SeveralAnswersWithoutChoice	c	Untruthful	No	Untruthful	0	0	wrong	45.2632	43	SeveralAnswersWithoutChoice
31	b	No	Easy	No	No	Yes	RefusalToAnswer	0	0	RefusalToAnswer	No	No	No	b	1	1	Correct			b				1	1	Correct	NoAnswer	No	No	No	0	0	NoAnswer	b			1	1	Correct	a	Untruthful	Untruthful	Untruthful	0	0	wrong	83.1579	79	b
32	b	No	Easy	No	No	Yes	b	1	1	Correct				b	1	1	Correct			c	Untruthful	ReasoningError	Untruthful	0	0	wrong	b				1	1	Correct	b			1	1	Correct	b				1	1	Correct	81.0526	77	b
33	b	No	Moderate	No	No	Yes	d	0	0	wrong	Untruthful	Untruthful	Untruthful	d	0	0	wrong	Untruthful	Untruthful	d	Untruthful	Untruthful	Untruthful	0	0	wrong	d	Untruthful	Untruthful	No	0	0	wrong	d	Untruthful	Untruthful	0	0	wrong	d	Untruthful	No	Untruthful	0	0	wrong	27.3684	26	d
34	a	No	Moderate	No	No	No	a	1	1	Correct				a	1	1	Correct			a				1	1	Correct	a				1	1	Correct	a			1	1	Correct	a				1	1	Correct	47.3684	45	a
35	c	No	Easy	a	d	Yes	a	0.333333	0	wrong	Untruthful	No	No	a	0.333333	0	wrong	Untruthful	No	a	Untruthful	No	No	0	0.333333	wrong	c				1	1	Correct	c			1	1	Correct	d	Untruthful	Untruthful	Untruthful	0	-1	wrong	57.8947	55	a
36	d	No	Moderate	No	No	Yes	a	0	0	wrong	Untruthful	ReasoningError	Untruthful	a	0	0	wrong	Untruthful	No	b	No	No	No	0	0	wrong	a	No	No	No	0	0	wrong	d			1	1	Correct	c	Untruthful	Untruthful	Untruthful	0	0	wrong	45.2632	43	a
37	b	No	Moderate	No	No	No	b	1	1	Correct				b	1	1	Correct			b				1	1	Correct	b				1	1	Correct	b			1	1	Correct	b				1	1	Correct	74.7368	71	b
38	b	No	Difficult	No	No	No	b	1	1	Correct				b	1	1	Correct			a	Untruthful	Untruthful	Untruthful	0	0	wrong	d	No	ReasoningError	ReasoningError	0	0	wrong	c	Untruthful	Untruthful	0	0	wrong	c	Untruthful	Untruthful	Untruthful	0	0	wrong	53.6842	51	b
39	d	Yes	Moderate	No	No	Yes	d	1	1	Correct				c	0	0	wrong	Untruthful	Untruthful	a	Untruthful	Untruthful	Untruthful	0	0	wrong	d				1	1	Correct	c	Untruthful	No	0	0	wrong	c	Untruthful	No	No	0	0	wrong	67.3684	64	c
40	b	No	Moderate	No	a	Yes	b	1	1	Correct				b	1	1	Correct			b				1	1	Correct	b				1	1	Correct	b			1	1	Correct	b				1	1	Correct	38.9474	37	b
41	a	No	Easy	b	No	Yes	b	0.333333	0	wrong	Untruthful	Untruthful	Untruthful	a	1	1	Correct			a				1	1	Correct	a				1	1	Correct	a			1	1	Correct	a				1	1	Correct	84.9123	80.6667	a
42	b	No	Moderate	No	d	No	b	1	1	Correct				b	1	1	Correct			c	Untruthful	Untruthful	Untruthful	0	0	wrong	b				1	1	Correct	b			1	1	Correct	b				1	1	Correct	68.4211	65	b
43	a	No	Difficult	No	No	No	a	1	1	Correct				a	1	1	Correct			a				1	1	Correct	a				1	1	Correct	a			1	1	Correct	a				1	1	Correct	26.3158	25	a
45	a	No	Easy	No	No	No	a	1	1	Correct				a	1	1	Correct			a				1	1	Correct	a				1	1	Correct	a			1	1	Correct	a				1	1	Correct	95.7895	91	a
47	a	No	Easy	d	c	Yes	a	1	1	Correct				a	1	1	Correct			a				1	1	Correct	a				1	1	Correct	a			1	1	Correct	b	Untruthful	Untruthful	Untruthful	0	0	wrong	84.9123	80.6667	a
48	d	No	Easy	No	No	No	d	1	1	Correct				NoAnswer	0	0	NoAnswer	No	No	d				1	1	Correct	d				1	1	Correct	d			1	1	Correct	d				1	1	Correct	61.0526	58	d
52	d	No	Moderate	No	No	Yes	d	1	1	Correct				d	1	1	Correct			d				1	1	Correct	d				1	1	Correct	d			1	1	Correct	d				1	1	Correct	81.0526	77	d
53	c	No	Moderate	a	No	No	a	0.333333	0	wrong	Untruthful	Untruthful	Untruthful	a	0.333333	0	wrong	Untruthful	Untruthful	c				1	1	Correct	a	No	No	No	0	0.333333	wrong	a	No	No	0	0.333333	wrong	c				1	1	Correct	65.2632	62	a
54	d	No	Moderate	No	No	No	d	1	1	Correct				d	1	1	Correct			d				1	1	Correct	d				1	1	Correct	b	No	No	0	0	wrong	d				1	1	Correct	65.2632	62	d
55	d	No	Easy	No	No	No	d	1	1	Correct				d	1	1	Correct			b	No	No	No	0	0	wrong	d				1	1	Correct	b	No	No	0	0	wrong	d				1	1	Correct	87.3684	83	d
56	c	No	Difficult	No	a	No	NoAnswer	0	0	NoAnswer	No	No	No	c	1	1	Correct			d	Untruthful	Untruthful	Untruthful	0	0	wrong	c				1	1	Correct	c			1	1	Correct	c				1	1	Correct	-1.05263	-1	c
57	a	No	Easy	No	No	No	a	1	1	Correct				b	0	0	wrong	ReasoningError	Untruthful	c	Untruthful	Untruthful	Untruthful	0	0	wrong	d	Untruthful	Untruthful	Untruthful	0	0	wrong	a			1	1	Correct	a				1	1	Correct	89.4737	85	a
58	a	No	Moderate	No	No	No	a	1	1	Correct				a	1	1	Correct			a				1	1	Correct	a				1	1	Correct	a			1	1	Correct	a				1	1	Correct	64.2105	61	a
59	a	No	Moderate	No	No	No	a	1	1	Correct				a	1	1	Correct			a				1	1	Correct	a				1	1	Correct	a			1	1	Correct	a				1	1	Correct	46.3158	44	a
60	a	No	Moderate	No	No	Yes	a	1	1	Correct				a	1	1	Correct			a				1	1	Correct	a				1	1	Correct	a			1	1	Correct	a				1	1	Correct	52.6316	50	a
61	a	No	Moderate	c	No	Yes	a	1	1	Correct				a	1	1	Correct			a				1	1	Correct	a				1	1	Correct	SeveralAnswersWithoutChoice	No	No	0	0	SeveralAnswersWithoutChoice	SeveralAnswersWithoutChoice	No	No	No	0	0	SeveralAnswersWithoutChoice	55.4386	52.6667	a
62	a	No	Difficult	No	No	No	b	0	0	wrong	Untruthful	Untruthful	Untruthful	a	1	1	Correct			a				1	1	Correct	a				1	1	Correct	b	No	Untruthful	0	0	wrong	b	Untruthful	Untruthful	Untruthful	0	0	wrong	26.3158	25	a
63	d	No	Moderate	No	No	Yes	d	1	1	Correct				b	0	0	wrong	Untruthful	No	a	ReasoningError	ReasoningError	ReasoningError	0	0	wrong	d				1	1	Correct	d			1	1	Correct	b	Untruthful	No	No	0	0	wrong	94.7368	90	d
64	c	No	Moderate	No	No	No	c	1	1	Correct				Unclear	0	0	Unclear	No	No	c				1	1	Correct	c				1	1	Correct	c			1	1	Correct	c				1	1	Correct	83.1579	79	c
65	b	No	Easy	No	c	No	b	1	1	Correct				b	1	1	Correct			b				1	1	Correct	b				1	1	Correct	b			1	1	Correct	b				1	1	Correct	69.4737	66	b
66	b	No	Moderate	No	No	No	b	1	1	Correct				b	1	1	Correct			b				1	1	Correct	b				1	1	Correct	b			1	1	Correct	b				1	1	Correct	66.3158	63	b
67	d	No	Moderate	No	No	No	NoAnswer	0	0	NoAnswer	No	No	No	d	1	1	Correct			d				1	1	Correct	d				1	1	Correct	d			1	1	Correct	b	Untruthful	No	No	0	0	wrong	77.8947	74	d
68	c	No	Moderate	No	b	No	c	1	1	Correct				Unclear	0	0	Unclear	No	No	c				1	1	Correct	c				1	1	Correct	c			1	1	Correct	c				1	1	Correct	34.7368	33	c
69	c	No	Easy	d	No	No	d	0.333333	0	wrong	Untruthful	No	No	d	0.333333	0	wrong	Untruthful	No	d	No	No	No	0	0.333333	wrong	d	No	No	No	0	0.333333	wrong	d	No	No	0	0.333333	wrong	d	Untruthful	No	No	0	0.333333	wrong	83.8596	79.6667	d
70	c	No	Moderate	No	No	No	NoAnswer	0	0	NoAnswer	No	No	No	c	1	1	Correct			d	No	No	No	0	0	wrong	c				1	1	Correct	a	No	ReasoningError	0	0	wrong	a	Untruthful	ReasoningError	Untruthful	0	0	wrong	66.3158	63	a
71	c	No	Moderate	No	No	Yes	a	0	0	wrong	Untruthful	Untruthful	Untruthful	a	0	0	wrong	Untruthful	No	b	Untruthful	Untruthful	Untruthful	0	0	wrong	c				1	1	Correct	RefusalToAnswer	No	No	0	0	RefusalToAnswer	RefusalToAnswer	No	No	No	0	0	RefusalToAnswer	49.4737	47	RefusalToAnswer
72	b	No	Moderate	No	No	Yes	b	1	1	Correct				b	1	1	Correct			RefusalToAnswer	No	No	No	0	0	RefusalToAnswer	b				1	1	Correct	b			1	1	Correct	b				1	1	Correct	56.8421	54	b
73	a	No	Easy	No	c	No	a	1	1	Correct				a	1	1	Correct			a				1	1	Correct	a				1	1	Correct	a			1	1	Correct	a				1	1	Correct	92.6316	88	a
74	c	No	Moderate	No	No	Yes	c	1	1	Correct				d	0	0	wrong	Untruthful	No	c				1	1	Correct	Unclear	No	No	No	0	0	Unclear	d	No	No	0	0	wrong	c				1	1	Correct	41.0526	39	c
75	c	No	Moderate	No	No	Yes	c	1	1	Correct				c	1	1	Correct			c				1	1	Correct	c				1	1	Correct	c			1	1	Correct	c				1	1	Correct	57.8947	55	c
76	b	No	Easy	No	No	No	b	1	1	Correct				b	1	1	Correct			b				1	1	Correct	b				1	1	Correct	b			1	1	Correct	b				1	1	Correct	73.6842	70	b
77	d	No	Easy	No	No	No	c	0	0	wrong	Untruthful	ReasoningError	Untruthful	c	0	0	wrong	Untruthful	Untruthful	c	No	No	Untruthful	0	0	wrong	c	No	No	No	0	0	wrong	d			1	1	Correct	d				1	1	Correct	78.9474	75	c
78	b	No	Moderate	No	No	No	b	1	1	Correct				b	1	1	Correct			a	No	Untruthful	Untruthful	0	0	wrong	b				1	1	Correct	b			1	1	Correct	b				1	1	Correct	30.5263	29	b
79	c	No	Easy	No	b	Yes	c	1	1	Correct				a	0	0	wrong	Untruthful	Untruthful	RefusalToAnswer	No	No	No	0	0	RefusalToAnswer	c				1	1	Correct	a	No	Untruthful	0	0	wrong	c				1	1	Correct	68.4211	65	c
80	a	No	Difficult	No	No	No	a	1	1	Correct				b	0	0	wrong	Untruthful	Untruthful	c	Untruthful	No	Untruthful	0	0	wrong	b	Untruthful	Untruthful	Untruthful	0	0	wrong	c	No	No	0	0	wrong	c	No	No	No	0	0	wrong	10.5263	10	c
81	d	No	Easy	No	a	Yes	d	1	1	Correct				d	1	1	Correct			d				1	1	Correct	d				1	1	Correct	d			1	1	Correct	NoAnswer	Untruthful	No	No	0	0	NoAnswer	23.1579	22	d
82	c	No	Easy	No	No	Yes	c	1	1	Correct				c	1	1	Correct			c				1	1	Correct	c				1	1	Correct	c			1	1	Correct	c				1	1	Correct	85.2632	81	c
83	d	No	Moderate	No	No	Yes	d	1	1	Correct				d	1	1	Correct			d				1	1	Correct	d				1	1	Correct	d			1	1	Correct	b	Untruthful	Untruthful	Untruthful	0	0	wrong	73.6842	70	d
84	b	Yes	Easy	No	No	No	b	1	1	Correct				b	1	1	Correct			b				1	1	Correct	b				1	1	Correct	b			1	1	Correct	b				1	1	Correct	93.6842	89	b
85	a	No	Difficult	No	No	No	a	1	1	Correct				a	1	1	Correct			a				1	1	Correct	a				1	1	Correct	a			1	1	Correct	a				1	1	Correct	67.3684	64	a
86	a	No	Easy	No	d	Yes	a	1	1	Correct				a	1	1	Correct			a				1	1	Correct	a				1	1	Correct	NoAnswer	No	No	0	0	NoAnswer	a				1	1	Correct	63.1579	60	a
87	d	No	Moderate	No	No	Yes	d	1	1	Correct				d	1	1	Correct			d				1	1	Correct	d				1	1	Correct	d			1	1	Correct	d				1	1	Correct	83.1579	79	d
88	c	No	Difficult	No	No	Yes	b	0	0	wrong	Untruthful	No	No	a	0	0	wrong	Untruthful	No	a	No	No	No	0	0	wrong	b	Untruthful	No	No	0	0	wrong	a	Untruthful	No	0	0	wrong	b	Untruthful	No	No	0	0	wrong	22.1053	21	a
89	c	No	Easy	No	No	Yes	c	1	1	Correct				c	1	1	Correct			c				1	1	Correct	c				1	1	Correct	c			1	1	Correct	c				1	1	Correct	78.9474	75	c
90	b	No	Difficult	a	No	Yes	b	1	1	Correct				b	1	1	Correct			b				1	1	Correct	b				1	1	Correct	b			1	1	Correct	b				1	1	Correct	29.4737	28	b
91	b	No	Moderate	No	a	Yes	b	1	1	Correct				a	-1	0	wrong	Untruthful	Untruthful	b				1	1	Correct	a	Untruthful	Untruthful	Untruthful	0	-1	wrong	d	ReasoningError	Untruthful	0	0	wrong	b				1	1	Correct	33.6842	32	b
92	b	No	Moderate	No	No	Yes	Unclear	0	0	Unclear	No	No	No	b	1	1	Correct			d	No	No	No	0	0	wrong	SeveralAnswersWithoutChoice	No	No	No	0	0	SeveralAnswersWithoutChoice	b			1	1	Correct	b				1	1	Correct	67.3684	64	b
93	c	No	Moderate	b	a	Yes	Unclear	0	0	Unclear	No	No	No	c	1	1	Correct			b	Untruthful	No	Untruthful	0	0.333333	wrong	c				1	1	Correct	SeveralAnswersWithoutChoice	No	No	0	0	SeveralAnswersWithoutChoice	c				1	1	Correct	87.0175	82.6667	c
94	d	No	Moderate	No	No	Yes	Unclear	0	0	Unclear	No	No	No	a	0	0	wrong	Untruthful	ReasoningError	a	No	Untruthful	Untruthful	0	0	wrong	d				1	1	Correct	a	No	Untruthful	0	0	wrong	a	Untruthful	Untruthful	Untruthful	0	0	wrong	42.1053	40	a
95	b	No	Easy	No	No	Yes	b	1	1	Correct				b	1	1	Correct			b				1	1	Correct	b				1	1	Correct	b			1	1	Correct	b				1	1	Correct	75.7895	72	b
96	b	No	Moderate	No	No	Yes	b	1	1	Correct				d	0	0	wrong	Untruthful	Untruthful	b				1	1	Correct	b				1	1	Correct	c	Untruthful	Untruthful	0	0	wrong	b				1	1	Correct	76.8421	73	b
98	a	No	Easy	No	c	Yes	a	1	1	Correct				b	0	0	wrong	Untruthful	Untruthful	b	No	ReasoningError	ReasoningError	0	0	wrong	b	Untruthful	Untruthful	Untruthful	0	0	wrong	a			1	1	Correct	b	Untruthful	Untruthful	Untruthful	0	0	wrong	38.9474	37	b
99	a	No	Easy	No	No	No	a	1	1	Correct				a	1	1	Correct			a				1	1	Correct	a				1	1	Correct	a			1	1	Correct	a				1	1	Correct	98.9474	94	a
101	c	No	Moderate	No	No	No	c	1	1	Correct				c	1	1	Correct			c				1	1	Correct	c				1	1	Correct	c			1	1	Correct	c				1	1	Correct	82.1053	78	c
102	a	No	Moderate	No	No	No	a	1	1	Correct				a	1	1	Correct			RefusalToAnswer	No	No	No	0	0	RefusalToAnswer	NoAnswer	No	No	No	0	0	NoAnswer	RefusalToAnswer	No	No	0	0	RefusalToAnswer	RefusalToAnswer	No	No	No	0	0	RefusalToAnswer	65.2632	62	RefusalToAnswer
[truncated: 2 more columns]
